# Supplementary material for: Water Deficit Affects Primary Metabolism Differently in Two Lolium multiflorum/Festuca arundinacea Introgression Forms with a Distinct Capacity for Photosynthesis and Membrane Regeneration
Source: Front Plant Sci. 2016 Jul 25;7:1063. doi: 10.3389/fpls.2016.01063 (PMC4958636; doi:10.3389/fpls.2016.01063)
Supplement: Supplementary file 3 [file Table_1.XLS]

## Sheet: SUP TAB 1
Supplementary Table S1 The normalized mass spectral intensities for three biological replicates and data base annotations for the analyzed metabolites. ANOVA results for the analyzed metabolites
Calculations were performed for five time-points of experiment: before drought, after three, six and 11 days of drought, and after ten days of re-watering in the 4/10 and 7/6 genotypes, based on [Log2] transformed normalized mass spectra peak intensities.
												Normalized mass spectral intensity
												Before drought						3 days of drought						6 days of drought						11 days of drought						10 days after rehydration						Significance level ( P value) for:				Significance at P < 0.01
Compound name	Compound class	Retention index	Mass	2nd mass	Replib, Mainlib, Fiehn library identyfication	Similarity	Golm library Retention index	Golm library mass	Golm library name	Intensity mean	1st Dimension Time (min:sec)	4/10			7/6			4/10			7/6			4/10			7/6			4/10			7/6			4/10			7/6			Intercept	Genotype G	Time pointT	Interaction G*T	Genotype G	Time pointT	Interaction G*T
Phytol	Alcohol	2164	143	143	Silane, [(3,7,11,15-tetramethyl-2-hexadecenyl)oxy]trimethyl-	884	2170.86	143;123;213;157;81	Phytol (1TMS) MP	1.77795e+06	1899-12-31 00:25:55	2.3603e+06	2.24005e+06	2.21924e+06	2.9648e+06	3.16604e+06	3.48558e+06	1.44299e+06	1.26204e+06	1.23252e+06	1.76435e+06	1.71622e+06	1.70718e+06	2.69834e+06	2.88136e+06	2.62112e+06	1.02354e+06	1.35519e+06	1.24353e+06	1.24884e+06	1.17919e+06	1.49699e+06	639836	908824	812725	1.08881e+06	1.10157e+06	1.19275e+06	821901	916109	778783	0	1.44042e-05	1.76081e-13	2.79012e-09	1	1	1
Dimethylglycine like	Amine	1008	58	58	N,N-Dimethylglycine, trimethylsilyl ester	910			NA	3.40226e+07	1899-12-31 00:08:44	1.69586e+07	1.58223e+07	2.00766e+07	6.18498e+07	7.93487e+07	6.51813e+07	1.60729e+07	1.58661e+07	2.33233e+07	5.97327e+07	5.07489e+07	4.00419e+07	1.71709e+07	1.32726e+07	2.26164e+07	3.46014e+07	3.28454e+07	2.98e+07	3.50835e+07	3.85113e+07	4.34949e+07	2.87123e+07	3.01416e+07	2.5269e+07	4.4428e+07	4.24938e+07	3.39626e+07	4.81742e+07	4.84844e+07	4.29772e+07	0	3.77143e-09	4.20728e-05	6.23619e-08	1	1	1
Aspartic acid	Amino acid	1509.1	232	163	L-Aspartic acid, N-(trimethylsilyl)-, bis(trimethylsilyl) ester	917	1510.94	232;218;306;202;334	Aspartic acid (3TMS)	2.38089e+07	1899-12-31 00:17:26	7.31966e+06	7.85573e+06	9.76949e+06	1.41848e+07	1.59004e+07	1.91015e+07	2.0253e+07	2.60444e+07	2.15817e+07	1.34559e+07	1.1916e+07	7.33704e+06	4.32475e+07	3.70613e+07	3.5441e+07	1.52364e+07	2.63884e+07	2.56962e+07	2.70119e+07	2.77932e+07	3.32122e+07	4.1907e+07	3.6195e+07	4.75031e+07	3.16404e+07	3.25397e+07	2.94485e+07	3.10057e+07	3.18886e+07	2.65021e+07	0	0.306358	1.18309e-09	2.75404e-06	0	1	1
Isoleucine	Amino acid	1285.7	158	158	L-Isoleucine, N-(trimethylsilyl)-, trimethylsilyl ester	856	1286.69	158;232;218;102;260	Isoleucine (2TMS)	9.95941e+06	1899-12-31 00:13:48	6.39523e+06	4.64735e+06	7.65971e+06	2.61936e+06	2.583e+06	1.21767e+06	6.0146e+06	5.19694e+06	4.1637e+06	7.55917e+06	7.40225e+06	6.0601e+06	1.0732e+07	1.02644e+07	8.87357e+06	6.06982e+06	9.44815e+06	9.43575e+06	1.55117e+07	1.95554e+07	2.3455e+07	2.30296e+07	1.88175e+07	2.23137e+07	5.79362e+06	5.93735e+06	5.49726e+06	4.81235e+06	4.95454e+06	4.39194e+06	0	0.0106781	6.90911e-11	0.000125356	0	1	1
Lysine	Amino acid	1910.3	156	156	L-Lysine, N2,N6,N6-tris(trimethylsilyl)-, trimethylsilyl ester	719	1913.61	156;174;317;230;434	Lysine (4TMS)	4.52247e+06	1899-12-31 00:22:57	1.95782e+06	1.61397e+06	1.98559e+06	4.33528e+06	4.07588e+06	5.17792e+06	2.02067e+06	2.17179e+06	1.88851e+06	3.15053e+06	2.92519e+06	2.93115e+06	5.2864e+06	4.82421e+06	4.48762e+06	4.55148e+06	4.50303e+06	4.22357e+06	4.8256e+06	5.12134e+06	6.15706e+06	1.01971e+07	9.24189e+06	1.08857e+07	3.02869e+06	3.13182e+06	3.07961e+06	2.14021e+06	2.1946e+06	2.2733e+06	0	3.58096e-09	1.22125e-15	1.20519e-10	1	1	1
Tyrosine	Amino acid	1929.1	218	218	L-Tyrosine, N,O-bis(trimethylsilyl)-, trimethylsilyl ester	850	1934.12	218;280;354;179;100	Tyrosine (3TMS)	3.99929e+06	1899-12-31 00:23:11	1.69254e+06	1.40137e+06	2.17837e+06	4.15389e+06	4.65226e+06	5.70906e+06	1.99786e+06	2.65967e+06	2.21163e+06	3.30508e+06	3.35309e+06	3.05826e+06	4.14087e+06	3.76696e+06	4.47146e+06	5.09158e+06	4.90942e+06	4.47231e+06	3.18089e+06	3.34739e+06	4.10679e+06	7.40923e+06	6.98623e+06	7.72687e+06	2.96437e+06	3.52944e+06	3.69402e+06	3.02872e+06	3.20154e+06	2.26703e+06	0	4.36889e-08	9.0518e-08	1.39903e-06	1	1	1
Alanine	Amino acid	1099	116	116	l-Alanine, N-(trimethylsilyl)-, trimethylsilyl ester	887	1088.46	116;190;218;100;233	Alanine (2TMS)	3.11354e+07	1899-12-31 00:10:26	1.39646e+07	1.23478e+07	4.47393e+06	4.5851e+07	3.93516e+07	3.72819e+07	1.81834e+07	1.9797e+07	1.71933e+07	1.77137e+07	1.61247e+07	2.04649e+07	4.80475e+07	3.99942e+07	4.81558e+07	2.60902e+07	2.83563e+07	2.54766e+07	4.25655e+07	5.29809e+07	5.98637e+07	3.74486e+07	3.70878e+07	3.84353e+07	2.59095e+07	2.62764e+07	2.5213e+07	4.00961e+07	3.90543e+07	3.96212e+07	0	0.0142253	1.37493e-06	7.49178e-07	0	1	1
Arginine	Amino acid	1810.7	157	142	Citrulline, tetra(trimethylsilyl)-	556	1814.97	157;256;142;373;358	Arginine [-NH3] (3TMS)	239679	1899-12-31 00:21:43	108565	85435.5	108687	392435	341990	372878	99231.5	134152	104272	192961	186508	142611	272765	229016	227924	195747	214099	232184	230559	232990	294712	482847	389506	480219	126374	122137	157044	176925	194570	203083	0	4.17291e-10	8.36194e-10	1.07743e-07	1	1	1
Valine	Amino acid	1206.6	144	144	L-Valine, N-(trimethylsilyl)-, trimethylsilyl ester	901	1207.1	144;218;156;246;100	Valine (2TMS)	1.96123e+07	1899-12-31 00:12:26	1.10041e+07	8.57204e+06	5.96143e+06	3.00555e+07	2.3999e+07	3.13069e+07	8.28025e+06	9.34941e+06	8.27283e+06	1.48603e+07	1.46238e+07	1.26899e+07	1.97427e+07	1.80777e+07	1.70007e+07	1.48242e+07	1.68665e+07	1.57313e+07	2.27042e+07	2.41128e+07	2.73442e+07	4.21504e+07	3.41006e+07	3.90637e+07	1.34198e+07	1.321e+07	1.00323e+07	1.18873e+07	1.19584e+07	1.15613e+07	0	1.17982e-07	2.25045e-10	2.29071e-07	1	1	1
Glycine	Amino acid	1301	174	174	Glycine, N,N-bis(trimethylsilyl)-, trimethylsilyl ester	817	1303.64	174;248;276;100;86	Glycine (3TMS)	3.93028e+06	1899-12-31 00:14:03	3.11916e+06	2.74006e+06	1.91422e+06	9.11555e+06	1.11032e+07	1.06451e+07	4.03917e+06	2.3438e+06	3.28664e+06	2.70428e+06	2.10507e+06	2.31647e+06	2.76303e+06	2.68052e+06	2.63891e+06	2.03395e+06	1.60526e+06	2.87601e+06	3.02646e+06	3.77319e+06	4.47769e+06	4.91067e+06	3.93107e+06	4.17717e+06	4.64058e+06	4.21903e+06	4.33186e+06	3.25508e+06	2.10667e+06	2.76005e+06	0	0.148466	6.47775e-06	1.89664e-07	0	1	1
Methionine	Amino acid	1513.9	176	128	L-Proline, 5-oxo-1-(trimethylsilyl)-, trimethylsilyl ester	707	1515.87	176;128;250;293;202	Methionine (2TMS)	845288	1899-12-31 00:17:31	607858	741152	645885	660387	449344	787182	325001	423010	380586	580447	576079	706381	727976	643510	665991	477360	624528	649369	1.04998e+06	1.0865e+06	1.2887e+06	2.03239e+06	2.09706e+06	2.06024e+06	449716	735266	519521	418010	372270	343174	0	0.108782	9.03375e-11	5.05003e-05	0	1	1
Tryptophan	Amino acid	2207.1	202	202	L-Tryptophan, N,1-bis(trimethylsilyl)-, trimethylsilyl ester	769	2214.69	202;291;218;303;130	Tryptophan (2TMS)	2.50855e+06	1899-12-31 00:26:24	1.71091e+06	1.24855e+06	2.04761e+06	2.05151e+06	2.06595e+06	2.38091e+06	1.11173e+06	1.18428e+06	809602	1.59152e+06	1.415e+06	1.20441e+06	4.26958e+06	3.53305e+06	2.41453e+06	3.0423e+06	2.79119e+06	2.44446e+06	2.29051e+06	2.51086e+06	3.38007e+06	4.36642e+06	5.42062e+06	4.91963e+06	1.78304e+06	2.21761e+06	2.04784e+06	996539	963310	960172	0	0.389505	6.64874e-10	1.50628e-05	0	1	1
Asparagine	Amino acid	1658.4	116	307	L-Asparagine, N,N2-bis(trimethylsilyl)-, trimethylsilyl ester	822	1666.44	116;188;231;258;159	Asparagine (3TMS)	8.82013e+06	1899-12-31 00:19:38	1.3131e+07	1.22326e+07	1.15234e+07	5.90823e+06	5.79536e+06	7.16272e+06	2.48231e+06	4.0722e+06	3.95869e+06	2.7038e+06	1.72356e+06	2.85438e+06	6.95902e+06	7.35251e+06	4.85894e+06	9.03219e+06	1.00889e+07	7.60129e+06	6.42329e+06	6.72692e+06	8.21235e+06	2.05628e+07	2.34736e+07	2.6843e+07	987868	783271	975036	1.43985e+06	1.22429e+06	664233	0	0.114825	2.38698e-14	3.3194e-06	0	1	1
Proline	Amino acid	1293.2	142	142	L-Proline, 1-(trimethylsilyl)-, trimethylsilyl ester	868	1295.77	142;130;117;244	Proline (2TMS)	5.17889e+07	1899-12-31 00:13:55	1.48829e+07	2.56194e+07	2.57235e+07	1.0618e+08	9.63845e+07	9.14137e+07	5.98756e+06	6.88808e+06	5.60725e+06	1.29209e+07	1.19549e+07	1.08443e+07	1.12491e+07	9.37291e+06	1.20954e+07	1.589e+07	1.99791e+07	1.94873e+07	1.86917e+08	1.76338e+08	1.56604e+08	6.50341e+07	8.17035e+07	7.38545e+07	3.09435e+06	3.01706e+06	3.14459e+06	4.95545e+06	4.48246e+06	2.58173e+06	0	2.3073e-06	0	6.01274e-09	1	1	1
Linoleic acid	Fatty acid	2204.5	337	337	9,12-Octadecadienoic acid (Z,Z)-, trimethylsilyl ester	850	2209.91	337;352;262;129;117	Octadecadienoic acid, 9,12-(Z,Z)- (1TMS)	112576	1899-12-31 00:26:23	78019.7	91209.3	68497.1	69004.8	67488.7	73990.6	142187	123329	117444	95235.1	95547.6	86934.2	107133	124685	125559	143019	131684	111862	157500	132372	90006.9	153641	149508	165966	117384	127915	118823	179279	179751	160373	0	0.312364	4.94982e-08	0.000881385	0	1	1
Linolenic acid	Fatty acid	2100.9	67	67	9,12,15-Octadecatrienoic acid, methyl ester, (Z,Z,Z)-	903			NA	322751	1899-12-31 00:25:13	301283	283861	237803	412306	439615	453049	290830	300418	267898	452102	405660	397713	248058	240974	219019	296846	309822	286998	279529	264364	259917	347895	368088	381976	268808	279513	250641	289219	272183	283899	0	5.18279e-11	2.14778e-07	0.000211581	1	1	1
Shikimic acid	Organic acid	1788.9	204	204	1-Cyclohexene-1-carboxylic acid, 3,4,5-tris[(trimethylsilyl)oxy]-, trimethylsilyl ester, [3R-(3à,4à,5á)]-	850	1794.63	204;462;372;255;357	Shikimic acid (4TMS)	5.69864e+07	1899-12-31 00:21:26	3.79022e+06	3.2084e+06	5.22024e+06	7.55048e+06	5.90832e+06	6.46285e+06	8.14769e+07	9.17343e+07	7.33974e+07	9.89458e+06	8.72954e+06	6.48135e+06	2.3075e+07	1.9406e+07	3.24077e+07	4.26652e+07	3.64189e+07	3.45896e+07	1.39629e+08	1.8889e+08	2.22757e+08	8.1521e+07	1.08177e+08	1.34282e+08	3.63603e+08	3.50935e+08	3.45453e+08	1.95197e+08	2.32965e+08	2.43453e+08	0	1.09288e-06	0	1.68802e-10	1	1	1
Dehydroascorbic acid	Organic acid	1835.4	173	157	2-Ketoglutaric acid ditms	726	1839.58	316;173;157;245;231	Dehydroascorbic acid dimer (2MEOX) MP	2.42791e+06	1899-12-31 00:22:02	1.20589e+06	1.37348e+06	1.67851e+06	5.81264e+06	3.49041e+06	3.97119e+06	1.2004e+06	1.34525e+06	1.29215e+06	3.51996e+06	3.82436e+06	3.60417e+06	1.67045e+06	1.5355e+06	1.60576e+06	3.55433e+06	2.99737e+06	2.43483e+06	2.22368e+06	2.02294e+06	2.29673e+06	2.0117e+06	1.73415e+06	1.86395e+06	2.89976e+06	2.90848e+06	3.63914e+06	4.79347e+06	4.26956e+06	4.19862e+06	0	7.78145e-11	6.40291e-07	2.11658e-07	1	1	1
Maleic acid	Organic acid	1297.5	245	245	2-Butenedioic acid (Z)-, bis(trimethylsilyl) ester	870	1300.72	245;147;170;215	Maleic acid (2TMS)	1.03299e+06	1899-12-31 00:14:00	230353	204306	227810	3.02918e+06	2.73799e+06	3.54465e+06	363771	332260	323712	1.68148e+06	1.78772e+06	1.60196e+06	361067	268140	439083	1.12847e+06	778921	779280	511341	294299	233478	1.40329e+06	1.29534e+06	1.23378e+06	1.08632e+06	903349	910568	2.77556e+06	2.37034e+06	2.33039e+06	0	7.77156e-16	5.21425e-08	3.30716e-07	1	1	1
Caffeic acid	Organic acid	2127.4	219	219	Trimethylsilyl 3,4-bis(trimethylsiloxy)cinnamate	612	2135.55	396;381;219;307;205	Caffeic acid, trans- (3TMS)	242440	1899-12-31 00:25:31	139728	93844.9	114587	816728	1.06954e+06	994731	134568	107390	125879	186085	261002	238558	181683	150872	140168	143057	148551	144027	129462	115995	113928	93002.8	89937.1	85241.3	109664	91659.4	84566.6	155591	144410	128970	0	9.72189e-11	5.26301e-12	2.3701e-12	1	1	1
Glutaric acid	Organic acid	1563.3	198	198	Pentanedioic acid, 2-(methoxyimino)-, bis(trimethylsilyl) ester	799			Glutaric acid, 2-oxo- (1MEOX) (2TMS) MP	694642	1899-12-31 00:18:16	270257	370339	485107	135949	135792	116492	917305	893759	745072	321526	281982	165344	989840	911168	737260	679206	692916	630963	1.29935e+06	1.53927e+06	1.21073e+06	1.00139e+06	962400	1.17799e+06	814164	805372	811315	1.19218e+06	1.19459e+06	1.1602e+06	0	1.49169e-07	7.08877e-13	3.33778e-07	1	1	1
Pantothenic acid	Organic acid	1977.2	201	157	Ribonic acid, 2,3,4,5-tetrakis-O-(trimethylsilyl)-, trimethylsilyl ester	625	1987.66	291;420;201;157;261	Pantothenic acid, D- (3TMS)	48018.3	1899-12-31 00:23:47	34568.1	32088.6	31360.3	70759.2	75598.1	76072.3	26666.3	25365.6	23507.4	40805.4	34247	38885.7	40610.1	35368.4	45643.7	52679.5	57586	53127.6	42008.2	48940.7	47943.2	60517.8	67026.3	64957.8	54442.6	51711.4	58686.1	48739	54362.1	46274.7	0	3.66938e-11	1.33994e-10	4.54248e-08	1	1	1
Fructose-1,6-diphosphate	Phosphoryl Compound	2719.6	217	217	Mannose, 6-deoxy-2,3,4,5-tetrakis-O-(trimethylsilyl)-, L-	730	2714.26	217;357;173;459;414	Fructose-1,6-diphosphate (1MEOX) (7TMS) BP	204626	1899-12-31 00:31:28	106536	166518	189441	381858	699663	465304	124340	103270	95676	269418	234881	204773	173317	169248	112900	130766	112125	123111	107143	97803.1	105604	114877	106423	101919	321128	402608	388812	177303	178911	173109	0	0.00289883	1.58775e-08	4.09179e-08	1	1	1
myo-Inositol-1-phosphate	Phosphoryl Compound	2393.9	318	318	Myo-Inositol, 1,3,4,5,6-pentakis-O-(trimethylsilyl)-, bis(trimethylsilyl) phosphate	834	2414.29	299;318;387;315;217	myo-Inositol-1-phosphate (7TMS)	310713	1899-12-31 00:28:20	321232	258010	322576	44681.9	77439.4	86404.7	494785	527223	361766	112326	75638.2	81446	518995	650962	475029	200051	195619	200377	488856	540767	418642	235325	257356	229415	420545	452651	464743	269474	289777	249289	0	1.4555e-13	1.05255e-08	2.283e-05	1	1	1
Glucose-6-phosphate 2	Phosphoryl Compound	2370.1	204	204	Mannose, 6-deoxy-2,3,4,5-tetrakis-O-(trimethylsilyl)-, L-	785	2371.27	204;357;217;387;315	Glucose-6-phosphate (6TMS)	243953	1899-12-31 00:28:06	195996	213309	271513	330826	412914	455114	179437	204126	174609	384988	401857	285235	225679	216447	175028	340337	291392	259772	240330	269677	316562	364607	282856	269664	364122	660636	703519	404216	429158	190234	0	0.0128156	0.00469491	0.00139431	0	1	1
Mannose-6-phosphate	Phosphoryl Compound	2284.6	387	387	d-Glucose, 2,3,4,5-tetrakis-O-(trimethylsilyl)-, o-methyloxime, 6-[bis(trimethylsilyl) phosphate]	696	2294.95	160;471;387;357;299	Mannose-6-phosphate (1MEOX) (6TMS) MP	177909	1899-12-31 00:27:12	225299	126528	195295	129955	77284	151308	172550	137631	114226	124608	105184	89093.1	236384	118956	220808	171278	172483	172215	256768	298469	256011	244480	220765	268009	241067	229902	216808	117644	127526	118747	0	0.00085118	9.51302e-05	0.154562	1	1	0
Glucose-6-phosphate 1	Phosphoryl Compound	2316.4	387	387	d-Galactose, 2,3,4,5-tetrakis-O-(trimethylsilyl)-, O-methyloxime, 6-[bis(trimethylsilyl) phosphate]	764	2328.97	160;387;299;471;357	Glucose-6-phosphate (1MEOX) (6TMS) BP	100698	1899-12-31 00:27:32	93274.7	104889	144237	47802.3	85331.3	55825.7	106978	75812.6	63444.9	89409.9	81797.9	73723.7	138880	58959.3	99988.3	102437	94616.1	94216.6	108678	120649	106666	110417	130323	128515	165294	168118	146973	68063.3	68974.1	86638.9	0	0.00456413	0.0226999	0.00340004	1	0	1
Galactopyranoside like 2	Sugar	3082.9	204	204	Glyceryl-glycoside TMS ether	816			Glycerol, 2-O-galactopyranoside	2.29803e+07	1899-12-31 00:35:58	1.18238e+07	9.7606e+06	1.14773e+07	2.47968e+07	2.53526e+07	2.23184e+07	1.95078e+07	2.37679e+07	2.23056e+07	1.17612e+07	1.31685e+07	1.05199e+07	3.36794e+07	3.46942e+07	3.7829e+07	1.91802e+07	2.25351e+07	1.88919e+07	3.55481e+07	3.01147e+07	3.18034e+07	2.7944e+07	2.54993e+07	2.72467e+07	5.13917e+07	5.52319e+07	5.67936e+07	3.19093e+07	3.32532e+07	3.56665e+07	0	6.46913e-07	7.88258e-15	7.73948e-12	1	1	1
Cellobiose	Sugar	2674.1	204	199	Mannose, 6-deoxy-2,3,4,5-tetrakis-O-(trimethylsilyl)-, L-	752	2681.88	204;361;169;480;319	Cellobiose, D- (1MEOX) (8TMS) MP	1.81472e+06	1899-12-31 00:31:02	1.5262e+06	764407	1.4238e+06	1.21749e+06	1.09531e+06	1.25156e+06	1.3826e+06	1.03326e+06	929466	1.01289e+06	912326	1.12864e+06	2.63104e+06	2.36703e+06	2.24302e+06	737988	842086	868467	983661	920665	1.17924e+06	529387	663910	555387	5.28538e+06	7.66714e+06	7.77346e+06	1.73759e+06	1.86668e+06	1.91155e+06	0	5.90811e-09	2.95817e-11	2.92372e-06	1	1	1
Galactopyranose like	Sugar	2982.3	204	205	D-()-Galactopyranose, pentakis(trimethylsilyl) ether (isomer 2)	770	2987.5	204;191;433;305;169	NA	189984	1899-12-31 00:34:24	103144	48198	48503.8	131139	184944	215496	132494	117770	103381	217775	182329	213191	102306	65478.9	57300.5	282282	263896	203392	63136.1	33099.8	47737.2	174245	140763	121997	206543	199457	172337	617011	617145	633018	0	1.47646e-10	1.55271e-08	0.12872	1	1	0
Glucopyranoside like 2	Sugar	3715.5	204	221	Ethyl 2,3,4,6-tetrakis-O-(trimethylsilyl)-D-glucopyranoside	721	3737.74	204;191;217;259;282	NA	233552	1899-12-31 00:43:54	96646	148115	158742	349541	325251	315059	76015.3	108975	125762	191786	195085	194071	61344.2	45002	96510.8	222518	175337	174943	143948	119403	109222	186034	202417	196563	519563	492768	475568	537083	511201	452090	0	1.17964e-08	7.38503e-11	0.000596413	1	1	1
Maltotriose	Sugar	3508.8	361	361	D-Turanose, heptakis(trimethylsilyl)-	801	3543.33	204;361;217;271;169	Maltotriose (1MEOX) (11TMS) MP	1.34412e+07	1899-12-31 00:41:30	9.20682e+06	8.41851e+06	1.08688e+07	3.54335e+07	3.21557e+07	3.02317e+07	7.32983e+06	8.54027e+06	9.37227e+06	2.21573e+07	2.01696e+07	2.15776e+07	8.22621e+06	6.78628e+06	9.96565e+06	1.41222e+07	1.07603e+07	1.1299e+07	5.1864e+06	3.7975e+06	4.43655e+06	7.81139e+06	6.80846e+06	7.23135e+06	1.52611e+07	1.41012e+07	1.4263e+07	1.60801e+07	1.57307e+07	1.59057e+07	0	2.28007e-12	1.37979e-12	2.07716e-07	1	1	1
Sedoheptulose	Sugar	1914.1	204	204	Ethyl 2,3,4,6-tetrakis-O-(trimethylsilyl)-D-glucopyranoside	826	1920.5	204;217;333;375;317	Sedoheptulose, 2,7-anhydro-, beta- (4TMS)	1.19426e+06	1899-12-31 00:23:00	770073	689780	1.21755e+06	1.31079e+06	1.41053e+06	936346	510465	745627	527484	442349	406826	330623	349990	518811	529839	0	0	0	774326	875538	863521	0	0	0	5.31278e+06	5.2806e+06	7.72153e+06	1.20754e+06	1.53039e+06	1.56462e+06	0	0	0	0	1	1	1
Xylopyranose like	Sugar	3000	204	204	D-Xylopyranose, 1,2,3,4-tetrakis-O-(trimethylsilyl)-	804	3003.95	204;361;433;305;191	NA	1.54919e+06	1899-12-31 00:34:36	611802	635281	605756	2.05973e+06	2.94156e+06	2.79759e+06	940173	834236	1.21307e+06	2.92193e+06	2.85548e+06	2.98213e+06	1.13723e+06	985134	1.07927e+06	1.8033e+06	1.85891e+06	2.00872e+06	894122	762557	1.00702e+06	1.43808e+06	1.53855e+06	1.5982e+06	979850	933361	656138	1.8689e+06	2.12523e+06	2.40233e+06	0	2.40918e-14	0.000889397	3.79599e-05	1	1	1
Galactopyranoside like 1	Sugar	2059.3	204	204	Glycoside, à-methyl-trtrakis-O-(trimethylsilyl)-	769	2057.25	204;189;204;217;117	NA	2.13984e+06	1899-12-31 01:24:44	1.20658e+06	841505	931237	4.60142e+06	4.9832e+06	5.21256e+06	1.503e+06	1.2939e+06	1.56607e+06	3.9313e+06	4.72449e+06	4.48013e+06	1.70592e+06	1.34755e+06	1.5228e+06	2.34092e+06	2.33283e+06	2.59716e+06	1.05471e+06	1.00162e+06	1.09174e+06	1.58039e+06	1.73046e+06	1.71382e+06	849751	814870	689545	2.20577e+06	2.08992e+06	2.24992e+06	0	0	1.22599e-10	4.88476e-09	1	1	1
Galactose like 2	Sugar	2090	319	205	d-Galactose, 2,3,4,5,6-pentakis-O-(trimethylsilyl)-, o-methyloxyme, (1Z)-	880	2098.3	319;205;157;262;229	NA	879902	1899-12-31 00:25:05	1.01685e+06	748393	793795	360015	485055	477588	504092	412768	389984	466669	519860	356958	778456	645298	717648	597000	479892	477740	798760	894413	1.09271e+06	866523	709092	880113	1.63851e+06	2.94409e+06	3.09401e+06	966511	1.11496e+06	1.16932e+06	0	8.35299e-06	5.03227e-10	0.00217946	1	1	1
Galactose like 1	Sugar	2002.4	204	204	D-Galactose, 2,3,4,5,6-pentakis-O-(trimethylsilyl)-	769	2014.18	319;204;157;233;103	NA	1.57916e+06	1899-12-31 00:24:06	854338	848331	662095	854571	689623	1.08451e+06	985380	600892	488301	485557	459909	292523	1.12455e+06	1.39049e+06	1.04572e+06	672732	607516	587858	2.3038e+06	2.80019e+06	2.36888e+06	3.93607e+06	3.6329e+06	4.62631e+06	2.97577e+06	3.79693e+06	3.99014e+06	554599	1.2471e+06	1.40712e+06	0	0.000634422	2.96695e-10	5.50384e-05	1	1	1
Glucose	Sugar	1899.1	160	160	d-Mannose, 2,3,4,5,6-pentakis-O-(trimethylsilyl)-, o-methyloxyme, (1Z)-	919	1891.97	160;319;229;343;305	Glucose (1MEOX) (5TMS) BP	1.51203e+07	1899-12-31 00:22:49	6.34226e+06	4.4225e+06	5.97943e+06	7.96094e+06	1.23159e+07	9.27071e+06	6.874e+06	4.20833e+06	2.88383e+06	3.62493e+06	3.428e+06	2.35817e+06	8.9656e+06	1.07917e+07	7.63082e+06	4.82653e+06	3.8385e+06	5.31607e+06	1.8987e+07	2.33267e+07	2.41306e+07	3.84136e+07	4.00987e+07	3.97889e+07	4.27835e+07	4.16064e+07	3.96579e+07	1.06832e+07	1.11297e+07	1.19646e+07	0	0.00472878	2.27485e-13	2.0508e-07	1	1	1
Lyxofuranose like 1	Sugar	1583.3	217	217	D-(-)-Lyxofuranose, tetrakis(trimethylsilyl) ether	801			NA	418440	1899-12-31 00:18:35	155980	191100	245850	1.785e+06	1.65701e+06	1.87515e+06	131472	98315.4	103288	314872	309048	303307	201956	125135	151319	272290	222079	225458	146933	237591	204944	376046	499585	452587	340552	282798	286977	480423	480759	395375	0	3.15636e-13	1.9517e-10	1.95116e-08	1	1	1
Glucopyranose	Sugar	1750.8	232	217	D-(-)-Lyxofuranose, tetrakis(trimethylsilyl) ether	809	1755.94	217;450;305;232;257	Glucopyranose [-H20] (4TMS)	1.24135e+06	1899-12-31 00:20:55	914389	1.06671e+06	1.22404e+06	4.61381e+06	4.56277e+06	4.38599e+06	1.55174e+06	1.65521e+06	1.54527e+06	1.07194e+06	930481	967927	1.83292e+06	1.63043e+06	1.79305e+06	1.95774e+06	1.69747e+06	1.76435e+06	912436	627962	751639	1.3335e+06	1.52318e+06	1.40995e+06	1.81718e+06	1.60507e+06	1.56162e+06	1.36252e+06	1.39718e+06	1.2442e+06	0	6.41217e-08	9.41418e-11	5.68878e-13	1	1	1
Mannopyranoside like	Sugar	2512.7	217	232	á-L-Mannofuranose, 6-deoxy-1,2,3,5-tetrakis-O-(trimethylsilyl)-	755	2519.17	321;361;204;217;117	NA	2.07026e+06	1899-12-31 00:29:29	2.38413e+06	1.14986e+06	2.46216e+06	8.69071e+06	1.87018e+07	5.78425e+06	1.35854e+06	925150	1.07643e+06	2.16671e+06	2.85379e+06	2.11518e+06	1.47245e+06	1.24972e+06	1.03987e+06	1.73009e+06	1.08762e+06	927658	324822	322656	351823	262095	234459	235174	998275	1.08348e+06	382843	251096	275310	209711	0	0.135798	4.04583e-11	7.51568e-06	0	1	1
Fructose	Sugar	1860.9	307	307	L-(-)-Sorbose, pentakis(trimethylsilyl) ether, methyloxime (syn)	914	1863.13	307;217;277;364;335	Fructose (1MEOX) (5TMS) BP	2.53344e+07	1899-12-31 00:22:21	1.10044e+07	1.17692e+07	1.07987e+07	1.71984e+07	2.26908e+07	1.47464e+07	1.46854e+07	9.1027e+06	5.67006e+06	6.17813e+06	6.05497e+06	2.9185e+06	1.95025e+07	2.30259e+07	1.64964e+07	1.0141e+07	1.21385e+07	1.18362e+07	5.17577e+07	5.12132e+07	7.47676e+07	5.58335e+07	4.95624e+07	6.65693e+07	5.31204e+07	5.6719e+07	2.57784e+07	6.29591e+06	6.86626e+06	3.55901e+07	0	0.0133674	4.47167e-07	0.0158826	0	1	0
Gentiobiose	Sugar	2784.6	160	160	Palatinose, heptakis(trimethylsilyl) ether, methyloxime	726	2788.87	160;480;390;204;361	Gentiobiose (1MEOX) (8TMS) MP	106764	1899-12-31 00:32:05	39377.2	51854.5	75314.2	72355.8	105452	80534.3	61428	82112.1	51106.8	2222.82	2686.09	2510.4	2082.79	1871.85	1474.49	3679.48	3532.09	4381	188253	212878	204104	312091	307677	319243	275575	284459	294653	46782.3	54591.8	58650.8	0	8.29021e-10	0	4.32987e-15	1	1	1
Talopyranose like 1	Sugar	2694.1	204	204	á-D-()-Xylopyranose, tetrakis(trimethylsilyl) ether	746	2703.67	423;204;217;243;361	NA	946138	1899-12-31 00:31:13	381216	537027	758852	919358	1.27856e+06	1.63424e+06	663736	587903	634876	1.15866e+06	1.07776e+06	1.09925e+06	998383	936035	982725	1.16151e+06	999574	967334	1.03948e+06	1.02368e+06	1.19464e+06	900161	776016	899487	972287	1.22424e+06	1.24513e+06	749959	834327	747716	0	0.00813184	0.142693	5.03444e-06	1	0	1
Talopyranose like 2	Sugar	2934.1	204	204	á-D-()-Talopyranose, pentakis(trimethylsilyl) ether	801	2943.68	204;357;239;217;91	NA	1.96784e+06	1899-12-31 00:33:49	1.03947e+06	882510	935939	2.9939e+06	3.62303e+06	3.57261e+06	1.32392e+06	1.66982e+06	1.48655e+06	3.43437e+06	3.79374e+06	3.7065e+06	1.55662e+06	1.24765e+06	1.40529e+06	2.22535e+06	2.33412e+06	2.45157e+06	1.50296e+06	1.26416e+06	1.15076e+06	1.71659e+06	1.92412e+06	1.91605e+06	1.27602e+06	1.22372e+06	1.21867e+06	1.99264e+06	1.99643e+06	2.1701e+06	0	1.22125e-15	6.90849e-07	6.12225e-08	1	1	1
Sucrose	Sugar	2612.9	361	361	D-Turanose, heptakis(trimethylsilyl)-	819	2622.87	437;451;361;319;157	Sucrose (8TMS)	1.44951e+08	1899-12-31 00:30:27	2.0222e+08	1.09205e+08	1.00611e+08	1.76763e+08	7.98921e+07	1.41948e+08	1.29189e+08	1.0324e+08	1.08703e+08	1.42034e+08	1.29505e+08	1.24778e+08	2.49409e+08	1.93515e+08	1.70688e+08	1.46001e+08	1.56484e+08	1.60218e+08	3.02621e+08	3.21476e+08	2.77431e+08	2.59848e+08	2.32613e+08	1.84795e+08	2.29809e+07	3.29051e+07	3.89762e+07	1.44773e+07	1.77705e+07	1.82217e+07	0	0.01702	3.93463e-13	0.0720349	0	1	0
Xylose	Sugar	1643.3	103	226	D-()-Xylose, tetrakis(trimethylsilyl) ether, methyloxime (anti)	801	1646.29	307;217;160;103;189	Xylose (1MEOX) (4TMS) MP	1.06395e+06	1899-12-31 00:19:26	570491	781693	1.0907e+06	1.65016e+06	1.32662e+06	1.88776e+06	941996	954814	762340	1.09239e+06	1.06333e+06	818483	607907	1.1952e+06	738504	733260	630423	562927	903011	1.05808e+06	1.14393e+06	1.86957e+06	2.55057e+06	2.07961e+06	1.01276e+06	977195	1.09883e+06	551600	634598	629635	0	0.0362818	1.44919e-05	2.12535e-05	0	1	1
Glucopyranoside like 1	Sugar	2263.7	204	204	Ethyl 2,3,4,6-tetrakis-O-(trimethylsilyl)-D-glucopyranoside	776	2277.83	204;337;217;103;129	NA	452517	1899-12-31 00:26:59	262876	181487	359308	821444	798509	971219	246287	251695	256876	621329	521725	476750	411061	318206	354396	662125	607384	602283	317744	366951	398669	481047	483845	588901	270350	388176	366597	410608	358001	419650	0	8.93232e-10	0.0134658	0.000114264	1	0	1
Levoglucosan	Sugar	1692.3	204	333	Levoglucosan, tris(trimethylsilyl)-	778	1701.03	204;217;333;243;317	Glucose, 1,6-anhydro-, beta- (3TMS)	763858	1899-12-31 00:20:06	358913	298174	359001	4.02673e+06	4.569e+06	4.84037e+06	282231	149266	187068	730298	1.11304e+06	821636	307301	170045	242245	641905	493192	502592	191717	175873	149772	262321	222995	232486	257398	186099	181347	343270	350960	268481	0	5.35905e-13	5.48095e-12	8.53432e-09	1	1	1
Lyxofuranose like 2	Sugar	2545	217	217	D-(-)-Lyxofuranose, tetrakis(trimethylsilyl) ether	704	2564.72	363;273;204;245;217	NA	270334	1899-12-31 00:29:48	143715	90531.8	55848.7	701792	577616	1.02263e+06	141021	126543	86579.6	482308	518298	614907	126940	117803	95899.4	322892	334900	339874	112950	94425.1	84565	229013	315335	210028	73373	62196.4	66392	319320	351177	291151	0	9.58122e-14	0.000388911	0.00158967	1	1	1
Melibiose	Sugar	2895.7	105	105	D-(+)-Galacturonic acid, O-pentakis(trimethylsilyl) deriv.	678	2895.47		Melibiose_8TMS	719011	1899-12-31 00:33:22	586895	649215	888522	783711	1.65687e+06	1.08032e+06	571986	460295	471754	847786	692777	956731	905227	461295	740330	769942	591647	563701	640476	675657	617191	377464	457662	378965	918717	952722	954145	757107	586084	575124	0	0.891689	0.00196831	0.000610356	0	1	1
Glyceric acid	Sugar acid	1318.8	189	147	Propanoic acid, 2,3-bis[(trimethylsilyl)oxy]-, trimethylsilyl ester	849	1319.94	292;189;307;205;133	Glyceric acid (3TMS)	2.71982e+06	1899-12-31 00:14:22	1.54882e+06	1.27148e+06	1.70288e+06	3.24421e+06	2.82148e+06	2.98687e+06	1.48969e+06	1.57149e+06	1.28283e+06	2.22473e+06	2.21855e+06	2.02737e+06	1.8613e+06	1.9533e+06	1.80577e+06	1.75118e+06	2.18042e+06	1.83772e+06	2.32006e+06	1.76787e+06	2.17758e+06	3.75524e+06	2.99996e+06	3.63278e+06	4.63486e+06	3.7992e+06	4.18267e+06	5.42874e+06	5.7728e+06	5.34264e+06	0	1.88921e-09	9.03944e-13	0.000184533	1	1	1
Gluconic acid 2	Sugar acid	1980.4	332	333	D-Gluconic acid, 2,3,4,5,6-pentakis-O-(trimethylsilyl)-, trimethylsilyl ester	676	1984.83	333;292;319;305;157	Gluconic acid (6TMS)	25618.6	1899-12-31 00:23:50	11207.6	11628.2	18221	33427.9	31158.4	29550.8	11356.8	15892.6	14548.8	36174	31762.4	30006.4	15414.6	17146.5	13998.5	24865	21922.7	25041	27802.9	24353.3	23751.9	29674.9	26455.1	21339.5	36479.2	36704.7	36256	37708.2	42484.5	32223.2	0	2.89421e-08	3.92996e-07	1.2495e-05	1	1	1
Ribonic acid 2	Sugar acid	1744.8	292	292	Ribonic acid, 2,3,4,5-tetrakis-O-(trimethylsilyl)-, trimethylsilyl ester	765	1750.73	292;333;307;217;103	Ribonic acid (5TMS)	475675	1899-12-31 00:20:50	254033	245440	178979	935907	887897	854757	278835	283205	257922	480862	413954	437632	429359	397336	340976	464018	409340	403846	379471	344256	412743	538377	489392	621358	376236	454388	482959	754759	713572	748453	0	2.15461e-12	2.33468e-06	1.61403e-08	1	1	1
Galacturonic acid	Sugar acid	1924.6	333	333	Glucaric acid, 2,3,4,5-tetrakis-O-(trimethylsilyl)-, bis(trimethylsilyl) ester	545	1928.06	333;160;423;292;364	Galacturonic acid (1MEOX) (5TMS) MP	102979	1899-12-31 00:23:08	86379.8	87402	102565	268497	338296	147926	65487.6	52819	43242.7	53601.4	52999.1	57189.8	79799.3	69666.4	77138.9	57942.3	60604.2	59762.5	90845.6	81733.2	98720.7	89698.5	69007.3	86081.3	187950	194174	199175	79348.1	85141.1	66180	0	0.35218	7.22324e-09	2.40107e-07	0	1	1
Galactonic acid	Sugar acid	1971.8	333	333	D-Gluconic acid, 2,3,4,5,6-pentakis-O-(trimethylsilyl)-, trimethylsilyl ester	835	1980.32	333;292;319;305;157	Galactonic acid (6TMS)	144069	1899-12-31 00:23:43	84534	88119.8	105007	285894	311880	335111	84094.3	105203	65497	149004	156361	167719	134367	126939	145618	143604	116210	131625	90338.5	101524	92496.3	139149	155660	140786	118271	151510	158788	150138	164075	122533	0	2.80099e-09	0.000124027	1.09737e-07	1	1	1
Gluconic acid 1	Sugar acid	1898	244	244	Ribitol, 1,2,3,4,5-pentakis-O-(trimethylsilyl)-	734	1883.55	217;244;466;332;305	Gluconic acid-1,4-lactone (4TMS)	568396	1899-12-31 00:22:48	354479	343059	385937	913560	659342	742155	363960	370798	328728	722669	700627	635032	438672	415086	365318	575575	429340	406825	3268.19	8567.68	11456.6	819645	568042	489234	1.04057e+06	1.12734e+06	1.39893e+06	759119	823930	850607	0	6.19228e-11	4.60521e-13	1.47826e-12	1	1	1
Threonic acid	Sugar acid	1542.5	292	292	L-Threonic acid, tris(trimethylsilyl) ether, trimethylsilyl ester	793	1545.35	292;220;205;117;319	Threonic acid (4TMS)	236004	1899-12-31 00:17:57	53198.4	92225.9	88591.6	303860	297653	264987	98478.9	138155	75809.7	204555	194851	195061	270235	258535	196188	214003	196634	197410	219388	261693	228357	381974	358784	419661	309079	241809	282628	377512	385032	273761	0	8.08404e-08	4.75508e-08	4.47605e-06	1	1	1
Galactaric acid	Sugar acid	2036	333	221	Galactaric acid, 2,3,4,5-tetrakis-O-(trimethylsilyl)-, bis(trimethylsilyl) ester	744	2030.47	333;292;373;423;305	Galactaric acid (6TMS)	125289	1899-12-31 00:24:29	62099.6	55458.1	70485	59612.2	40500.7	64977.1	144997	184439	151722	49372.5	48703.7	45308.8	233381	222768	218958	106282	127513	126211	220352	257889	255135	140668	144117	189002	117843	126553	128093	51524.7	54754.7	59950.6	0	4.75764e-12	5.01155e-13	5.65398e-06	1	1	1
Ribonic acid 1	Sugar acid	1664.4	231	231	2,3,4,5-Tetrahydroxypentanoic acid-1,4-lactone, tris(trimethylsilyl)-	611	1679.9	259;215;231;117;189	Ribonic acid-1,4-lactone (3TMS	131796	1899-12-31 00:19:43	82330.3	82479.8	94204.8	234567	287462	259668	84611.1	81277.9	67990.5	100929	101709	65057.1	161354	145030	128850	119120	104535	105892	109363	118028	118513	157565	189323	182655	129977	118457	145341	130415	141046	106124	0	1.14302e-05	5.61569e-07	7.64681e-08	1	1	1
Ribonic acid like	Sugar acid	1736.1	292	292	Ribonic acid, 2,3,4,5-tetrakis-O-(trimethylsilyl)-, trimethylsilyl ester	802	1742.97	292;333;307;393;217	NA	677995	1899-12-31 00:20:42	533145	519795	543172	806242	718679	835649	461743	470812	421104	802634	780657	765191	716998	741691	612697	690319	725007	711913	615556	685360	678674	843602	803090	862720	640652	667861	659143	725806	743453	556495	0	1.14475e-08	0.000526577	8.19412e-06	1	1	1
Galacturonic acid like	Sugar acid	2345.3	292	292	D-()-Galacturonic acid, O-pentakis(trimethylsilyl) deriv.	811	2361.83	375;292;305;204;217	NA	181758	1899-12-31 00:27:50	156230	88698.6	130282	274082	470771	347824	80807.4	76986.6	70205.4	152490	149417	128245	123827	104792	119215	183080	188570	185689	134148	146398	147296	270201	274193	331464	166211	178786	136582	199602	217007	219640	0	1.79685e-10	2.86034e-07	0.00248361	1	1	1
Saccharic acid	Sugar acid	1993.6	333	333	D-Gluconic acid, 2,3,4,5,6-pentakis-O-(trimethylsilyl)-, trimethylsilyl ester	840	1999.87	333;292;373;423;305	Saccharic acid (6TMS)	539835	1899-12-31 00:23:59	261230	352324	471189	404777	314837	635779	651530	728146	652868	342056	338596	302368	961816	920542	770003	517044	528398	511487	819551	867513	860201	587455	566542	683876	425774	448347	430419	298696	341079	200601	0	1.78849e-05	1.01887e-06	0.00302938	1	1	1
Myo-Inositol	Sugar alcohol	2075.5	305	305	Myo-Inositol, 1,2,3,4,5,6-hexakis-O-(trimethylsilyl)-	910	2080.23	305;265;318;191;507	Inositol, myo- (6TMS)	2.10398e+07	1899-12-31 00:24:55	1.20499e+07	1.03274e+07	1.43008e+07	7.27921e+06	1.1426e+07	1.05128e+07	1.48133e+07	1.62754e+07	1.42378e+07	1.31751e+07	1.21032e+07	8.61665e+06	1.78722e+07	1.55951e+07	2.26074e+07	1.38497e+07	1.31325e+07	1.20543e+07	2.53926e+07	2.52697e+07	3.15005e+07	1.75988e+07	1.78621e+07	2.23383e+07	4.38679e+07	4.93008e+07	4.83754e+07	3.94457e+07	3.51203e+07	3.48932e+07	0	2.0595e-05	6.98053e-12	0.94059	1	1	0
Galactinol	Sugar alcohol	2966.3	204	204	D-(+)-Galactopyranose, pentakis(trimethylsilyl) ether (isomer 2)	865	2966.29	204;191;433;305;169	Galactinol (9TMS)	6.40137e+06	1899-12-31 00:34:12	4.46054e+06	1.68647e+06	6.19863e+06	5.18266e+06	8.79649e+06	6.6028e+06	2.00513e+06	2.53918e+06	7.08463e+06	4.75364e+06	6.81098e+06	5.20328e+06	4.40694e+06	2.71057e+06	8.68643e+06	7.04267e+06	6.07993e+06	5.87254e+06	7.65273e+06	8.46548e+06	9.29817e+06	6.8815e+06	7.9044e+06	8.3951e+06	2.03805e+07	2.77689e+07	2.61779e+07	6.42471e+06	7.69948e+06	1.64809e+07	0	0.623125	0.000191662	0.0200333	0	1	0
Glycerol	Sugar alcohol	1582.2	219	103	Propanetriol, 2-methyl-, tris-O-(trimethylsilyl)-	715	1591.03	292;305;333;219;117	Glycerol	85251.2	1899-12-31 00:18:34	43782.1	37630.9	49513.6	257781	302774	275553	30197.2	26109.3	29497.9	131825	109689	92104.8	55433.5	48358.3	56624.2	78177.4	71232.4	73669.3	41485	29540.3	36283	58380.3	53957.5	56429.4	24953.9	22380.6	21050.3	38861	39207.7	27461.5	0	1.57652e-14	8.11018e-13	8.69695e-10	1	1	1
