# Supplementary material for: Water Deficit Affects Primary Metabolism Differently in Two Lolium multiflorum/Festuca arundinacea Introgression Forms with a Distinct Capacity for Photosynthesis and Membrane Regeneration
Source: Front Plant Sci. 2016 Jul 25;7:1063. doi: 10.3389/fpls.2016.01063 (PMC4958636; doi:10.3389/fpls.2016.01063)
Supplement: Supplementary file 4 [file Table_2.XLS]

## Sheet: SUP TAB 2
Supplementary Table S2 Loadings of all the components calculated during PCA for the analyzed metabolites
Calculations were performed for five time-points of experiment: before drought, after three, six and 11 days of drought, and after ten days of re-watering in the 4/10 and 7/6 genotypes, based on normalized [Log2] transformed mass spectral peak intensities.
Metabolite Name	Comp. 1	Comp. 2	Comp. 3	Comp. 4
Alanine	0.0113489	0.0351352	0.00146604	8.03919e-05
Arginine	0.0062109	0.0421913	0.00219765	0.00360566
Asparagine	0.0151112	0.0087808	0.0392798	0.00130649
Aspartic acid	0.0131742	0.0180347	0.0280718	0.000908311
Caffeic acid	0.00625416	0.0331273	0.00170343	0.0253887
Cellobiose	0.0170694	0.00872984	0.0108583	0.0276006
Dehydroascorbic acid	0.0306201	0.00175696	0.00123588	0.000128285
Dimethylglycine like	0.0251359	9.7362e-05	0.00489347	0.0220957
Fructose	0.0259679	0.0037575	0.0109657	0.00275643
Fructose-1,6-diphosphate	0.0135227	0.0227314	0.00195561	0.0198286
Galactaric acid	0.00420595	0.0416607	0.0111009	0.00235494
Galactinol	0.0297281	0.00392086	9.21492e-06	0.000155467
Galactonic acid	0.0153793	6.51186e-05	0.00349389	0.0638047
Galactopyranose like	0.00430642	0.0207137	0.0535753	0.000221972
Galactopyranoside like 1	0.0110604	0.0234757	0.0230018	0.0028374
Galactopyranoside like 2	0.0250855	0.00293686	0.0172061	0.000796399
Galactose like 1	0.0308847	2.52887e-08	0.00340886	0.000572005
Galactose like 2	0.0226211	0.0119158	0.00539841	0.00392702
Galacturonic acid	0.0206671	0.0146445	0.00626617	0.00445185
Galacturonic acid like	0.0194313	0.000957156	0.0359463	0.00606955
Gentiobiose	0.00496297	0.012686	0.00491186	0.0749998
Gluconic acid 1	0.00017896	0.0237247	0.0298969	0.0385105
Gluconic acid 2	0.0302366	0.00123678	0.00028927	0.00406332
Glucopyranose	1.80989e-05	0.00301874	0.0740095	0.0349085
Glucopyranoside like 1	0.0193788	0.0164634	0.00208181	0.0104733
Glucopyranoside like 2	0.0149304	0.0280498	9.61247e-06	0.00386919
Glucose	0.0311276	0.000153791	0.0025355	0.000265492
Glucose-6-phosphate 1	0.0192217	0.0152132	0.0126474	0.00135296
Glucose-6-phosphate 2	0.0246555	0.0125936	0.000387284	2.79067e-05
Glutaric acid	0.00949084	0.0270009	0.00817621	0.01879
Glyceric acid	0.0284872	0.00515754	0.000805841	0.00136302
Glycerol	0.00757332	0.0153527	0.015682	0.0450687
Glycine	0.0236644	0.00138324	0.0033053	0.0270004
Isoleucine	0.0031671	0.0346504	0.0284725	0.00223494
Levoglucosan	0.0100577	0.0137978	0.0150751	0.0392917
Linoleic acid	0.00789415	0.0131806	0.0464804	0.0118238
Linolenic acid	0.00228842	0.013751	7.61133e-05	0.0892583
Lysine	0.0112792	0.033518	0.00219307	0.00330317
Lyxofuranose like 1	0.0187589	0.0112	0.0191209	0.00491998
Lyxofuranose like 2	0.0151469	0.0256376	0.00714557	8.42096e-05
Maleic acid	0.0227215	0.00587286	0.0200344	0.000152867
Maltotriose	0.000910072	0.0354579	0.0164888	0.0239898
Mannopyranoside like	0.0144758	0.0113183	0.00249527	0.0421796
Mannose-6-phosphate	0.0200625	0.00235905	0.0348436	0.00150725
Melibiose	0.0174653	0.0113286	0.00759384	0.0237809
Methionine	0.00398251	0.0135582	0.0688823	4.62718e-07
Myo-Inositol	0.0310812	0.000452555	0.00126295	0.0012823
myo-Inositol-1-phosphate	0.00643573	0.0280779	0.0317454	0.000406292
Pantothenic acid	0.0276406	4.41082e-05	0.0094652	0.00646554
Phytol	0.00862571	0.00340299	0.00642383	0.0800653
Proline	0.00010068	0.0185355	0.0587997	0.0162921
Ribonic acid 1	0.0177366	0.00710766	7.60784e-05	0.0416637
Ribonic acid 2	0.026002	0.00631841	0.00549462	0.00316188
Ribonic acid like	0.0177703	0.00756561	0.0101396	0.0283394
Saccharic acid	0.000252291	0.0504411	0.00849187	0.000985382
Sedoheptulose	0.0179643	0.0242332	1.84462e-05	0.000432494
Shikimic acid	0.0196224	0.000729827	0.0165001	0.0292175
Sucrose	0.00553055	0.0372063	0.0165469	0.000879414
Talopyranose like 1	0.0272152	0.00778716	0.000387937	0.000875642
Talopyranose like 2	0.000953973	0.0187608	0.0648462	0.00499299
Threonic acid	0.0254229	0.00880637	0.0015792	0.0043788
Tryptophan	0.00827154	0.0176204	0.0153659	0.0372449
Tyrosine	0.0164396	0.0209123	0.00471211	0.00885691
Valine	0.00979797	0.0349051	0.00716752	0.000114025
Xylopyranose like	0.00150325	0.024717	0.055229	0.00027392
Xylose	0.0217117	7.82178e-05	7.28865e-05	0.0419607
